# Supplementary material for: Genome-Wide Identification and Characterization of the SMXL Gene Family in Lavandula angustifolia
Source: Int J Mol Sci. 2026 May 16;27(10):4461. doi: 10.3390/ijms27104461 (PMC13207650; doi:10.3390/ijms27104461)
Supplement: Supplementary file 1 [file ijms-27-04461-s001.zip]

Archive with 2 entries (2 files):
- supplementary file 1.pdf
- supplementary file 2.xlsx
