# Supplementary material for: Genome-Wide Identification and Characterization of the SMXL Gene Family in Lavandula angustifolia
Source: Int J Mol Sci. 2026 May 16;27(10):4461. doi: 10.3390/ijms27104461 (PMC13207650; doi:10.3390/ijms27104461)
Supplement: Supplementary file 1 [file ijms-27-04461-s001.zip › supplementary file 2.xlsx]

## Sheet: Table S1
Table S1 Physicochemical properties of the 37 LaSMXL proteins.
ID	Gene name	chr	start	end	Subcellular localization	length of Amino Acid	Molecular Weight	Theoretical pI	Instability Index	Aliphatic Index	Grand Average of Hydropathicity	Gene-type
La00G01674	LaSMXL1	scaffold286	260184	265394	Plastid	964	105271	6.7	40.59	91.57	-0.213	WGD or Segmental
La00G01806	LaSMXL2	scaffold289	365594	369403	Nucleus	1010	112296	6.62	50.52	87.3	-0.418	WGD or Segmental
La00G03105	LaSMXL3	scaffold353	116665	120678	Nucleus	1011	112444	6.75	48.99	88.56	-0.403	WGD or Segmental
La00G04416	LaSMXL4	scaffold478	98276	100792	Nucleus	768	85796.5	6.31	50.04	83.09	-0.415	WGD or Segmental
La00G05587	LaSMXL5	scaffold84	10388	13114	Nucleus	768	85502.2	6.37	49.01	84.75	-0.357	WGD or Segmental
La01G01087	LaSMXL6	Chr1	8719186	8724314	Plastid	973	109637	6.29	38.06	89.71	-0.468	WGD or Segmental
La03G01381	LaSMXL7	Chr3	15744935	15747928	Nucleus	777	86624.3	6.38	51.96	86.33	-0.411	WGD or Segmental
La03G01418	LaSMXL8	Chr3	16228581	16231896	Nucleus	980	108512	8.08	47.89	85.08	-0.379	WGD or Segmental
La03G02680	LaSMXL9	Chr3	43148194	43152266	Nucleus	808	89921	6.87	52.9	78.09	-0.47	WGD or Segmental
La03G03045	LaSMXL10	Chr3	45905601	45909673	Nucleus	808	89842.9	7.15	53.42	77.02	-0.479	WGD or Segmental
La05G01810	LaSMXL11	Chr5	38683143	38685644	Nucleus	756	84420.1	6.52	52.35	89.23	-0.348	WGD or Segmental
La05G01871	LaSMXL12	Chr5	39221376	39224875	Nucleus	983	108986	7.08	47.11	83.72	-0.427	WGD or Segmental
La05G01892	LaSMXL13	Chr5	39364154	39367789	Nucleus	983	109070	7.29	47.04	84.02	-0.422	WGD or Segmental
La06G00981	LaSMXL14	Chr6	19535101	19542229	Plastid	973	109737	6.82	38.1	89.7	-0.459	WGD or Segmental
La06G01462	LaSMXL15	Chr6	33359528	33364792	Plastid	933	103555	6.47	41.3	91.22	-0.379	WGD or Segmental
La07G00442	LaSMXL16	Chr7	4793416	4798665	Plastid	928	103183	6.34	43.67	93.56	-0.323	Dispersed
La07G00533	LaSMXL17	Chr7	9386773	9390937	Cytoplasm, Nucleus	910	100821	5.84	34.82	98.52	-0.354	WGD or Segmental
La07G01760	LaSMXL18	Chr7	31813774	31818075	Nucleus	1094	120828	6.29	54.1	87.85	-0.326	Dispersed
La07G02066	LaSMXL19	Chr7	34511283	34513332	Nucleus	559	61442	8.85	57.75	86.05	-0.462	WGD or Segmental
La08G00175	LaSMXL20	Chr8	1386021	1390119	Nucleus	999	110251	5.85	49.11	83.2	-0.319	WGD or Segmental
La08G01704	LaSMXL21	Chr8	33281376	33287308	Plastid	985	107555	7.52	41.28	93.18	-0.174	WGD or Segmental
La09G01716	LaSMXL22	Chr9	21773450	21775926	Nucleus	739	83348.5	5.89	51.11	85.21	-0.482	WGD or Segmental
La10G01604	LaSMXL23	Chr10	33903462	33907763	Nucleus	1094	120912	6.53	54	87.68	-0.332	WGD or Segmental
La11G00380	LaSMXL24	Chr11	3119653	3124068	Nucleus	1059	117237	7.26	51.17	85.11	-0.317	WGD or Segmental
La12G01516	LaSMXL25	Chr12	31499677	31502403	Nucleus	768	85662.4	6.3	50.38	83.98	-0.366	WGD or Segmental
La13G00684	LaSMXL26	Chr13	9392421	9396231	Nucleus	1010	112280	6.62	50.14	87.4	-0.415	WGD or Segmental
La17G00498	LaSMXL27	Chr17	9206724	9210946	Cytoplasm, Nucleus	912	100940	5.74	35.83	98.4	-0.338	WGD or Segmental
La18G00856	LaSMXL28	Chr18	19017214	19022128	Plastid	924	102530	6.33	43.37	91.27	-0.38	Proximal
La19G01537	LaSMXL29	Chr19	28024837	28028847	Nucleus	1011	112428	6.75	48.44	88.65	-0.406	WGD or Segmental
La20G00724	LaSMXL30	Chr20	10349413	10354557	Plastid	925	102473	6.1	41.63	92.56	-0.349	WGD or Segmental
La20G02295	LaSMXL31	Chr20	23510911	23514902	Nucleus	1086	120285	6.39	53.34	91.65	-0.274	WGD or Segmental
La21G01313	LaSMXL32	Chr21	27619296	27621812	Nucleus	768	85787.5	6.28	50.2	83.09	-0.416	WGD or Segmental
La22G01709	LaSMXL33	Chr22	15355282	15360551	Plastid	978	109973	6.15	36.71	89.14	-0.471	WGD or Segmental
La23G02707	LaSMXL34	Chr23	22955220	22961479	Mitochondrion	953	106811	7.6	35.95	95.48	-0.354	Dispersed
La24G00165	LaSMXL35	Chr24	1419202	1424455	Plastid	964	105059	7.19	40.52	91.76	-0.202	WGD or Segmental
La24G01575	LaSMXL36	Chr24	25454744	25458825	Nucleus	996	109964	6.31	48.55	83.16	-0.309	WGD or Segmental
La26G01563	LaSMXL37	Chr26	10932661	10934956	Nucleus	686	75416.6	7.86	49.82	85.69	-0.286	WGD or Segmental

## Sheet: Table S2
Table S2 Ka/Ks ratios of duplicated LaSMXL gene pairs.
Seq_1	Gene	Seq_2	Gene	Ka	Ks	Ka_Ks
La00G04416	LaSMXL4	La00G05587	LaSMXL5	0.031293411078529336	0.16039691864175287	0.19509982700118628
La01G01087	LaSMXL6	La22G01709	LaSMXL33	0.012239156507452217	0.11150209996390677	0.10976615248873368
La03G01381	LaSMXL7	La05G01810	LaSMXL11	0.0292463217149474	0.16483396296330424	0.17742897876852168
La03G01418	LaSMXL8	La03G02680	LaSMXL9	0.1756799222079153	0.5432306972812585	0.3233983703188201
La03G01418	LaSMXL8	La03G03045	LaSMXL10	0.1722603904166419	0.5389005351998506	0.3196515482263519
La03G01418	LaSMXL8	La05G01871	LaSMXL12	0.03320200379043081	0.13542539404046344	0.24516822731570168
La03G01418	LaSMXL8	La05G01892	LaSMXL13	0.0341314685200804	0.1318074863280607	0.2589493925643137
La03G02680	LaSMXL9	La03G03045	LaSMXL10	0.0048188636240804284	0.007303770441580688	0.6597775303350752
La03G02680	LaSMXL9	La05G01892	LaSMXL13	0.17099183691459108	0.5808082266836798	0.2944032626585311
La03G02680	LaSMXL9	La05G01871	LaSMXL12	0.1695803450293608	0.5813552604071571	0.2916983066612208
La03G03045	LaSMXL10	La05G01871	LaSMXL12	0.16561413695467647	0.5882802685614353	0.2815225085819465
La03G03045	LaSMXL10	La05G01892	LaSMXL13	0.16701770945457145	0.5877241766640713	0.2841770273984061
La08G01704	LaSMXL21	La00G01674	LaSMXL1	0.01630815562955542	0.09362396584305965	0.1741878319584594
La09G01716	LaSMXL22	La00G04416	LaSMXL4	0.170046992394336	0.8366445083326353	0.20324880005873208
La09G01716	LaSMXL22	La00G05587	LaSMXL5	0.1725252852071187	0.8868834506650736	0.194529828105082
La10G01604	LaSMXL23	La20G02295	LaSMXL31	0.028548660176310286	0.09689744198549577	0.29462759378708503
La12G01516	LaSMXL25	La21G01313	LaSMXL32	0.030713178787999576	0.15791984356487615	0.19448587393883834
La12G01516	LaSMXL25	La09G01716	LaSMXL22	0.17195774829013913	0.8716286874872312	0.19728325921197745
La12G01516	LaSMXL25	La00G04416	LaSMXL4	0.03129940255990714	0.15791984356487615	0.1981980342264512
La12G01516	LaSMXL25	La00G05587	LaSMXL5	0.0044998728782017425	0.011609390136345066	0.38760631052566363
La13G00684	LaSMXL26	La19G01537	LaSMXL29	0.02192710171649512	0.08468276453766072	0.2589322849367246
La13G00684	LaSMXL26	La00G01806	LaSMXL2	4.277769971952236E-4	0.007263979300847741	0.05889017293115083
La13G00684	LaSMXL26	La00G03105	LaSMXL3	0.022364602611273626	0.08634380783582318	0.259018025401409
La17G00498	LaSMXL27	La07G00533	LaSMXL17	0.007483766930676415	0.1932924674970184	0.0387173231713846
La19G01537	LaSMXL29	La00G01806	LaSMXL2	0.021486621580499483	0.08629979790897556	0.2489764993790881
La19G01537	LaSMXL29	La00G03105	LaSMXL3	0.0012843385229207856	0.0014398852514773274	0.8919728301981353
La21G01313	LaSMXL32	La09G01716	LaSMXL22	0.16928845882778196	0.8430685304768275	0.20080035336158833
La21G01313	LaSMXL32	La00G04416	LaSMXL4	5.625879307396317E-4	0	#NAME?
La21G01313	LaSMXL32	La00G05587	LaSMXL5	0.03070730183701767	0.16039691864175287	0.19144570916354411
La22G01709	LaSMXL33	La06G00981	LaSMXL14	0.03819593913137228	0.4581691843103953	0.0833664516064348
La24G00165	LaSMXL35	La08G01704	LaSMXL21	0.014511950718271403	0.09160003325307443	0.15842735207505318
La24G00165	LaSMXL35	La00G01674	LaSMXL1	0.0059827738150943464	0.005651739920412447	1.0585720325675816
La24G01575	LaSMXL36	La08G00175	LaSMXL20	0.030002889445724705	0.15939497186849325	0.18822983619883693
La26G01563	LaSMXL37	La03G01381	LaSMXL7	0.24501622645337962	1.0887112772136907	0.22505161063495457
La26G01563	LaSMXL37	La05G01810	LaSMXL11	0.2553860158543397	1.1267054773328513	0.22666617052301197

## Sheet: Table S3
Table S3 Functional annotation of proteins interacting with highly expressed LaSMXL genes.
GO biological process complete	Arabidopsis thaliana - REFLIST (27475)	upload_1 (24)	upload_1 (expected)	upload_1 (over/under)	upload_1 (fold Enrichment)	upload_1 (P-value)
response to karrikin (GO:0080167)	2	2	0	+	> 100	1.97E-03
protein quality control for misfolded or incompletely synthesized proteins (GO:0006515)	18	8	0.02	+	> 100	1.07E-17
response to strigolactone (GO:1902347)	7	2	0.01	+	> 100	4.13E-02
strigolactone biosynthetic process (GO:1901601)	7	2	0.01	+	> 100	4.13E-02
shoot axis formation (GO:0010346)	25	3	0.02	+	> 100	3.59E-03
secondary shoot formation (GO:0010223)	25	3	0.02	+	> 100	3.59E-03
morphogenesis of a branching structure (GO:0001763)	29	3	0.03	+	> 100	5.68E-03
chloroplast organization (GO:0009658)	243	5	0.21	+	23.56	5.19E-03
protein catabolic process (GO:0030163)	607	10	0.53	+	18.86	1.03E-07
plastid organization (GO:0009657)	318	5	0.28	+	18	1.93E-02
proteolysis involved in protein catabolic process (GO:0051603)	586	9	0.51	+	17.58	2.28E-06
proteolysis (GO:0006508)	739	9	0.65	+	13.94	1.72E-05
macromolecule catabolic process (GO:0009057)	893	10	0.78	+	12.82	4.38E-06
catabolic process (GO:0009056)	1481	11	1.29	+	8.5	3.78E-05
protein metabolic process (GO:0019538)	2606	11	2.28	+	4.83	1.14E-02
Unclassified (UNCLASSIFIED)	5827	1	5.09	-	0.2	0.00E00

## Sheet: Table S4
Table S4 Co-expression modules and associated gene sets identified by WGCNA.
GID	Module
La01G02064	blue
La09G00063	blue
La03G00751	turquoise
La22G02482	red
La15G01078	blue
La01G03451	brown
La22G01845	blue
La00G01326	black
La05G00062	blue
La03G02933	turquoise
La11G00474	turquoise
La12G01073	yellow
La21G01389	red
La00G04760	brown
La00G02355	turquoise
La00G02478	green
La14G00743	blue
La09G02510	blue
La12G01474	green
La12G00718	green
La07G00966	blue
La07G01268	brown
La07G02258	turquoise
La02G00241	blue
La22G00375	turquoise
La11G00259	red
La20G02074	turquoise
La22G01959	salmon
La04G01746	turquoise
La14G01327	turquoise
La09G01113	blue
La22G00458	blue
La09G00500	blue
La02G01360	blue
La08G00408	blue
La20G02473	yellow
La21G00959	brown
La23G01332	turquoise
La15G01849	red
La12G00037	blue
La20G01840	brown
La10G00323	blue
La21G01458	turquoise
La01G01322	turquoise
La12G01456	blue
La10G01118	blue
La07G02105	yellow
La05G00483	turquoise
La20G02713	turquoise
La20G00965	brown
La00G01970	turquoise
La00G05675	brown
La16G00466	pink
La01G01881	purple
La15G01275	black
La19G01280	blue
La00G05449	yellow
La23G02098	turquoise
La22G00297	turquoise
La17G01502	blue
La00G00425	yellow
La01G00989	brown
La04G02398	pink
La22G02464	yellow
La20G00926	turquoise
La23G01492	turquoise
La12G00355	blue
La09G01270	brown
La18G01447	brown
La04G02077	pink
La13G02145	turquoise
La20G00703	green
La02G01975	red
La04G03214	brown
La13G01011	turquoise
La09G01861	magenta
La01G00462	turquoise
La11G00714	turquoise
La22G00084	green
La20G02385	black
La17G00023	turquoise
La16G00331	black
La00G00331	blue
La04G02132	turquoise
La13G01307	red
La04G02736	blue
La03G02650	turquoise
La02G02205	green
La07G00877	blue
La01G00413	blue
La08G01969	turquoise
La22G02120	blue
La26G00910	green
La01G00300	turquoise
La18G02078	blue
La22G00756	black
La11G00667	blue
La16G01585	tan
La08G00468	greenyellow
La19G00447	turquoise
La20G02830	brown
La13G01853	turquoise
La03G00856	magenta
La20G01091	brown
La16G01579	brown
La00G02776	blue
La07G01347	blue
La06G01309	turquoise
La20G02125	blue
La01G02004	turquoise
La12G00219	blue
La01G00580	turquoise
La20G02166	blue
La16G01305	green
La22G00919	magenta
La23G00689	blue
La17G01765	turquoise
La09G01725	blue
La15G01788	blue
La06G01231	turquoise
La13G00655	green
La07G00204	turquoise
La02G01402	blue
La00G00173	turquoise
La03G01049	brown
La22G02560	brown
La20G00541	blue
La16G00173	black
La24G00594	turquoise
La22G00129	green
La07G00141	blue
La08G00113	purple
La21G01414	turquoise
La07G01601	turquoise
La01G02575	blue
La03G01139	turquoise
La05G01163	turquoise
La25G00524	turquoise
La13G01888	turquoise
La20G00763	purple
La09G01559	turquoise
La19G00178	turquoise
La09G00120	blue
La00G04974	blue
La09G02152	turquoise
La22G02003	brown
La06G00183	turquoise
La05G01550	blue
La23G01534	red
La11G01754	brown
La10G00183	green
La13G00051	turquoise
La07G00635	yellow
La01G01018	brown
La03G01471	yellow
La11G00315	black
La18G01224	brown
La18G00840	yellow
La19G00541	green
La23G00343	blue
La13G00862	blue
La14G01187	salmon
La01G00773	turquoise
La26G01725	blue
La01G00319	red
La17G00520	turquoise
La17G01159	green
La03G01582	blue
La08G00144	blue
La24G00523	blue
La00G02732	turquoise
La24G00811	blue
La03G01419	blue
La15G00007	turquoise
La17G01342	turquoise
La09G00682	turquoise
La20G00824	blue
La01G03386	turquoise
La23G02304	green
La24G00418	magenta
La22G02664	brown
La22G00598	turquoise
La18G01487	black
La04G01215	red
La01G00371	blue
La06G01940	green
La09G02658	green
La09G01668	blue
La00G01850	black
La13G00627	turquoise
La14G00667	turquoise
La01G00949	blue
La00G04290	turquoise
La22G00683	turquoise
La03G00568	pink
La05G00044	blue
La23G00913	black
La25G00688	yellow
La18G01436	green
La22G01245	blue
La23G01529	yellow
La05G01654	red
La01G00662	turquoise
La20G00361	yellow
La01G02736	green
La20G01734	turquoise
La06G01042	blue
La11G00822	yellow
La23G00019	yellow
La11G01187	black
La13G00316	black
La02G00653	blue
La27G00626	blue
La20G01167	blue
La00G02535	turquoise
La01G00043	blue
La07G00864	brown
La01G00133	black
La27G00665	yellow
La13G01789	turquoise
La12G01822	brown
La01G02663	black
La04G02412	pink
La05G01048	blue
La15G00981	yellow
La07G02346	blue
La04G01786	blue
La04G02589	green
La07G01670	turquoise
La14G00315	turquoise
La16G01777	turquoise
La12G00046	turquoise
La09G02683	brown
La04G00402	blue
La22G01138	turquoise
La22G01594	brown
La24G01129	green
La11G01046	blue
La04G02638	green
La14G01776	yellow
La19G00738	magenta
La24G01900	turquoise
La22G01885	yellow
La18G01581	turquoise
La12G00732	yellow
La04G00083	blue
La13G01681	brown
La09G00148	brown
La02G02394	blue
La09G01608	brown
La13G00378	green
La04G01076	blue
La06G00434	green
La09G01994	pink
La12G00819	blue
La19G01335	turquoise
La20G02744	brown
La11G00911	purple
La10G00143	green
La17G00287	black
La23G02640	brown
La00G01742	turquoise
La15G00067	blue
La04G01453	blue
La04G03243	red
La11G00743	red
La24G00088	blue
La24G00845	black
La16G00691	black
La14G00073	blue
La22G02998	pink
La19G00301	blue
La03G02024	blue
La23G00715	brown
La00G00457	black
La00G03009	blue
La16G00457	brown
La03G00274	green
La15G01748	turquoise
La24G01389	turquoise
La16G01036	green
La17G00439	black
La14G01355	blue
La23G00649	yellow
La17G00934	blue
La02G01227	green
La04G00462	turquoise
La18G00240	blue
La00G00298	brown
La14G00222	red
La13G01220	turquoise
La26G01433	red
La24G01483	blue
La18G00527	brown
La04G02369	turquoise
La11G00467	turquoise
La04G00975	yellow
La26G01499	brown
La09G00235	turquoise
La00G05741	blue
La24G01960	brown
La04G02747	black
La23G01059	blue
La00G03010	green
La26G00998	blue
La05G01618	green
La03G01983	blue
La00G03903	blue
La01G02077	green
La09G00998	turquoise
La10G01438	tan
La00G01545	brown
La13G00986	purple
La07G00957	blue
La20G01107	blue
La05G00707	brown
La00G03895	magenta
La09G01499	turquoise
La00G02327	blue
La09G01433	yellow
La02G02033	green
La10G00993	blue
La24G00103	yellow
La24G01643	turquoise
La17G01377	magenta
La09G01144	yellow
La04G01881	blue
La23G00489	turquoise
La00G05150	black
La16G00935	turquoise
La13G01374	green
La20G02067	blue
La05G01432	turquoise
La07G00804	yellow
La09G02236	turquoise
La26G00390	blue
La01G00093	green
La02G01494	grey
La04G01028	blue
La02G01039	blue
La11G01605	turquoise
La08G01727	pink
La09G02493	turquoise
La16G01521	blue
La00G03690	yellow
La24G00069	turquoise
La21G00377	green
La01G02267	blue
La03G02975	turquoise
La12G00740	yellow
La01G03447	yellow
La23G01063	green
La04G02954	blue
La00G05725	brown
La26G00332	blue
La22G02492	magenta
La06G01140	green
La08G00837	turquoise
La08G01198	turquoise
La00G05699	red
La03G01350	brown
La14G01465	blue
La15G01496	blue
La23G01969	blue
La03G01265	turquoise
La22G01938	blue
La01G01977	pink
La21G01439	pink
La10G01990	green
La25G00610	turquoise
La03G00928	brown
La03G01226	green
La05G01295	black
La04G01266	blue
La00G02096	turquoise
La20G01771	blue
La02G00977	turquoise
La13G01269	blue
La05G01938	turquoise
La16G00011	turquoise
La23G01519	red
La22G00287	green
La01G01543	brown
La13G00223	blue
La18G01697	brown
La05G00439	turquoise
La21G01171	brown
La12G01995	blue
La01G02092	turquoise
La24G00364	green
La18G00685	brown
La07G02239	blue
La00G04527	brown
La16G01427	turquoise
La01G01891	turquoise
La02G00610	blue
La18G00517	green
La15G00794	yellow
La03G02773	blue
La16G00248	turquoise
La01G00590	brown
La24G02019	brown
La00G04107	brown
La00G05468	blue
La19G01685	green
La15G01670	black
La22G01680	turquoise
La04G02867	black
La00G04057	blue
La26G01246	turquoise
La26G00948	red
La23G02163	brown
La04G01698	magenta
La00G00307	black
La05G01440	black
La03G00412	red
La26G01449	brown
La13G01597	blue
La09G01689	red
La10G01533	turquoise
La23G02550	turquoise
La24G00159	brown
La00G03716	turquoise
La21G00440	turquoise
La06G01533	brown
La20G00243	blue
La16G01595	blue
La18G00232	yellow
La03G00575	blue
La07G01351	blue
La00G01884	green
La10G00344	blue
La04G00576	black
La24G00009	blue
La03G00638	turquoise
La11G01665	turquoise
La24G01693	turquoise
La00G05324	turquoise
La26G01071	red
La00G05113	green
La20G01907	turquoise
La09G00534	turquoise
La07G00157	brown
La24G01553	blue
La17G01245	brown
La03G01634	yellow
La04G00189	green
La00G03476	brown
La26G00727	red
La19G00883	brown
La20G00346	turquoise
La24G00010	blue
La26G01886	blue
La15G01127	brown
La03G00310	yellow
La00G03279	red
La01G01866	brown
La16G00135	green
La17G00134	blue
La25G00796	brown
La03G00176	brown
La01G01040	red
La23G00408	brown
La12G01739	blue
La00G01792	red
La05G01221	black
La14G01728	yellow
La16G01792	blue
La20G02321	black
La16G01244	green
La04G01291	magenta
La00G02061	turquoise
La24G00726	blue
La24G00122	black
La23G00559	yellow
La23G00162	blue
La08G01059	yellow
La19G00525	brown
La23G00668	turquoise
La23G02138	turquoise
La23G00757	pink
La22G00639	brown
La21G01247	red
La02G02400	turquoise
La22G00308	turquoise
La09G01913	brown
La09G01150	blue
La18G01283	turquoise
La04G02348	turquoise
La00G02780	green
La01G01583	yellow
La21G01639	tan
La13G01666	turquoise
La12G01306	blue
La08G01109	brown
La10G01918	blue
La08G00649	purple
La22G00693	yellow
La19G00759	black
La16G01213	purple
La18G00254	brown
La05G00308	blue
La08G00489	brown
La05G00639	purple
La11G00586	brown
La12G00573	turquoise
La04G00623	red
La27G00172	magenta
La18G00041	blue
La19G00916	green
La00G00572	blue
La17G01550	green
La03G01592	turquoise
La01G01303	brown
La14G01852	grey
La00G03211	blue
La07G00762	blue
La16G01627	brown
La18G01591	brown
La03G01652	turquoise
La20G02031	brown
La10G01867	blue
La01G01409	turquoise
La04G01130	blue
La06G01867	yellow
La10G00564	turquoise
La17G01690	grey
La17G00774	turquoise
La12G00728	brown
La21G00765	brown
La01G00694	red
La18G00956	turquoise
La03G02949	brown
La08G00984	pink
La22G01726	brown
La05G00836	tan
La15G01574	turquoise
La08G00060	red
La20G00165	turquoise
La21G00903	blue
La04G01701	blue
La23G00261	turquoise
La06G00313	brown
La21G00010	turquoise
La15G01833	brown
La08G00846	blue
La04G01192	blue
La16G01170	red
La03G00787	blue
La03G00190	red
La06G00914	yellow
La04G01866	brown
La04G02856	blue
La11G00431	yellow
La15G00991	turquoise
La26G01902	brown
La05G01122	blue
La04G02533	brown
La08G00503	purple
La05G01584	brown
La00G05393	red
La03G01795	turquoise
La14G01317	blue
La16G00775	turquoise
La12G01431	yellow
La13G01733	pink
La20G01760	brown
La05G02109	blue
La02G00964	turquoise
La24G01847	black
La17G00084	turquoise
La16G00079	blue
La20G00506	blue
La00G01284	turquoise
La08G01318	salmon
La24G01333	blue
La15G01026	blue
La09G01846	brown
La20G00843	pink
La22G02988	black
La07G00191	blue
La10G01508	brown
La13G02121	yellow
La14G01151	yellow
La14G00145	green
La16G00441	yellow
La22G00368	blue
La02G01450	green
La00G00441	turquoise
La23G00339	turquoise
La15G00842	blue
La10G00089	yellow
La26G00953	blue
La18G00611	blue
La12G01325	purple
La06G00089	blue
La23G01148	pink
La13G01457	turquoise
La03G02540	blue
La04G01609	red
La01G02976	black
La00G03654	turquoise
La00G00848	yellow
La15G00264	magenta
La18G01722	turquoise
La11G00325	brown
La23G00393	yellow
La20G01719	blue
La14G01740	red
La05G02022	blue
La05G00050	turquoise
La20G00978	magenta
La06G00983	blue
La21G00364	turquoise
La24G01287	turquoise
La15G01470	brown
La17G00851	turquoise
La00G05668	yellow
La13G01809	red
La07G00713	blue
La00G01844	green
La09G02023	blue
La02G01423	pink
La20G00055	blue
La26G01358	turquoise
La21G00480	green
La17G00375	turquoise
La04G01610	turquoise
La22G00272	brown
La18G01759	blue
La21G00513	turquoise
La11G01972	purple
La00G03879	turquoise
La05G01480	pink
La26G01512	turquoise
La03G01993	brown
La19G00055	blue
La00G04695	blue
La26G01286	brown
La09G01358	turquoise
La08G01630	yellow
La24G01236	turquoise
La24G00938	turquoise
La02G00225	brown
La07G01397	turquoise
La17G01112	red
La19G01479	turquoise
La20G01485	green
La17G01088	turquoise
La22G01513	turquoise
La10G01353	yellow
La00G04174	yellow
La09G00920	blue
La04G01977	red
La14G00803	blue
La00G00288	purple
La01G00139	green
La12G01481	turquoise
La00G02595	blue
La01G03275	yellow
La22G00886	blue
La16G00921	blue
La16G01317	turquoise
La11G00481	red
La23G00013	red
La00G02884	magenta
La10G01701	turquoise
La02G00348	blue
La12G01888	turquoise
La15G01346	blue
La21G01343	turquoise
La10G01040	turquoise
La11G01196	turquoise
La06G01040	turquoise
La15G00854	blue
La09G01624	brown
La25G00348	red
La12G00196	blue
La24G00318	turquoise
La12G00101	blue
La03G01827	green
La00G04067	turquoise
La04G02698	turquoise
La01G00471	turquoise
La00G02862	turquoise
La22G00449	pink
La01G02040	green
La21G01538	turquoise
La08G00493	turquoise
La04G01568	brown
La00G03063	blue
La19G00567	blue
La23G00002	blue
La18G00435	brown
La26G00680	turquoise
La08G01938	yellow
La10G00623	turquoise
La00G01061	brown
La04G02206	turquoise
La23G00569	black
La12G00946	turquoise
La14G01213	turquoise
La08G00171	blue
La00G05483	blue
La08G01295	yellow
La27G00511	blue
La04G00582	turquoise
La21G01689	turquoise
La12G01587	blue
La00G02730	green
La01G02825	yellow
La01G02192	turquoise
La01G03531	turquoise
La04G03117	red
La12G00595	turquoise
La01G02866	blue
La01G01856	turquoise
La01G02796	blue
La20G01864	yellow
La07G02249	turquoise
La02G00533	turquoise
La20G00670	yellow
La03G00215	turquoise
La09G01287	red
La24G00273	tan
La00G00238	blue
La03G00488	turquoise
La13G00997	grey
La27G00146	turquoise
La23G02380	red
La14G00288	turquoise
La00G00803	blue
La11G01161	turquoise
La24G02023	grey
La23G01285	blue
La02G01619	blue
La23G01103	yellow
La08G01680	blue
La26G01236	brown
La26G01094	blue
La17G01148	blue
La01G00619	turquoise
La09G01171	blue
La16G00546	purple
La27G00036	brown
La02G00267	purple
La14G00220	black
La09G00938	turquoise
La09G01236	purple
La24G01358	brown
La03G00420	blue
La03G01462	red
La16G00995	yellow
La13G00871	yellow
La18G00794	blue
La07G01301	blue
La05G01492	turquoise
La15G01814	brown
La00G00995	pink
La10G01761	blue
La11G01427	turquoise
La10G01891	turquoise
La02G02149	brown
La23G01476	pink
La05G02098	brown
La02G01542	brown
La24G00920	turquoise
La02G02093	blue
La16G00035	blue
La00G03677	turquoise
La16G01740	grey
La09G01847	brown
La00G01740	turquoise
La10G01609	red
La00G05414	brown
La04G00089	brown
La22G02295	brown
La16G00145	magenta
La00G00812	turquoise
La24G00022	purple
La02G00140	turquoise
La03G02350	turquoise
La04G00362	purple
La24G01383	turquoise
La23G00458	yellow
La20G02290	brown
La14G01284	grey
La20G02771	brown
La23G00509	blue
La04G03446	blue
La26G01847	turquoise
La17G00034	blue
La14G00079	yellow
La00G05251	turquoise
La15G01651	blue
La13G01467	blue
La24G01781	yellow
La02G01278	turquoise
La02G00422	grey
La09G01929	blue
La04G02338	brown
La05G00489	blue
La20G02719	red
La09G00640	green
La02G02329	grey
La02G01983	green
La05G00512	turquoise
La23G02038	turquoise
La17G01063	turquoise
La03G01540	purple
La09G00821	blue
La05G01988	brown
La14G00011	turquoise
La15G01055	turquoise
La03G03015	brown
La15G00700	brown
La00G05683	black
La04G00619	blue
La26G00640	pink
La26G00705	turquoise
La05G02069	yellow
La00G01465	greenyellow
La27G00072	yellow
La14G01161	turquoise
La07G02275	blue
La04G03016	blue
La15G00479	black
La13G00800	yellow
La13G01911	yellow
La22G02705	turquoise
La17G00923	blue
La15G00974	yellow
La02G02352	blue
La25G00388	turquoise
La20G00710	blue
La22G00383	turquoise
La18G01769	purple
La01G02266	brown
La26G00382	pink
La17G01482	red
La22G02821	black
La06G01363	blue
La05G01953	blue
La01G00075	turquoise
La08G01895	brown
La15G01386	salmon
La21G01383	pink
La17G00791	blue
La17G00861	turquoise
La10G00329	brown
La22G01110	brown
La17G00102	brown
La08G01903	turquoise
La00G01070	green
La10G01514	black
La01G01388	yellow
La06G01028	turquoise
La04G02610	pink
La09G01424	blue
La03G00090	turquoise
La22G02963	blue
La04G02498	yellow
La09G02512	blue
La12G01441	turquoise
La26G01160	blue
La08G00119	blue
La10G01206	turquoise
La12G00316	magenta
La03G00653	yellow
La00G04713	blue
La27G00579	black
La07G00091	blue
La05G01552	green
La21G00318	pink
La20G00769	brown
La20G00556	blue
La23G01879	yellow
La10G01291	pink
La09G01553	turquoise
La15G01126	turquoise
La13G01195	blue
La21G01123	purple
La13G00187	turquoise
La09G01836	turquoise
La06G01770	magenta
La11G01316	yellow
La10G01558	yellow
La00G00179	turquoise
La14G01101	blue
La03G02592	red
La13G01674	blue
La26G00895	blue
La14G00481	brown
La17G01404	turquoise
La09G00895	turquoise
La14G01655	blue
La04G00049	turquoise
La04G01207	blue
La04G02669	turquoise
La02G01914	brown
La25G00180	yellow
La26G01553	yellow
La13G00136	turquoise
La00G00838	yellow
La13G01656	brown
La16G01197	turquoise
La07G01687	blue
La20G02611	turquoise
La05G01755	turquoise
La04G00943	purple
La07G01178	turquoise
La00G03148	turquoise
La01G02312	brown
La15G01525	blue
La20G00155	yellow
La04G00344	yellow
La09G00912	blue
La11G00415	turquoise
La21G01563	brown
La00G02202	blue
La05G01529	turquoise
La23G00134	turquoise
La20G01578	turquoise
La10G01410	black
La20G01204	pink
La09G00159	grey
La16G00586	blue
La21G00529	red
La02G01302	turquoise
La08G01513	blue
La19G01750	blue
La14G00307	blue
La24G00948	yellow
La23G00683	greenyellow
La22G02584	yellow
La05G01692	blue
La00G03717	red
La20G00601	red
La22G02122	blue
La26G00912	turquoise
La20G01141	brown
La18G01470	turquoise
La20G02832	blue
La21G00755	purple
La08G00272	blue
La13G00535	brown
La10G01303	turquoise
La18G00966	purple
La07G01763	blue
La13G00829	red
La14G00869	brown
La11G00173	green
La07G01566	purple
La09G02699	turquoise
La01G02215	blue
La21G00188	blue
La23G01221	green
La16G01776	turquoise
La10G00168	turquoise
La01G03401	blue
La06G01737	blue
La18G01397	yellow
La03G00192	yellow
La05G01909	turquoise
La04G00865	turquoise
La13G01921	turquoise
La17G01755	yellow
La07G01525	turquoise
La06G00402	grey
La23G00872	blue
La24G01870	turquoise
La25G00154	magenta
La04G02539	brown
La19G00720	turquoise
La10G00827	grey
La06G01524	turquoise
La21G01559	turquoise
La12G00137	blue
La12G01768	blue
La21G00120	red
La16G01754	turquoise
La11G00406	brown
La09G02184	pink
La12G01657	purple
La10G00773	brown
La13G01793	red
La12G00047	turquoise
La12G01491	turquoise
La06G00773	yellow
La00G04115	turquoise
La08G00062	turquoise
La11G00768	brown
La19G01125	yellow
La20G02174	pink
La17G00563	blue
La03G01735	blue
La00G04842	blue
La15G00156	black
La01G02018	magenta
La25G00575	turquoise
La10G00413	blue
La21G01633	yellow
La07G00611	brown
La21G00404	red
La18G01486	brown
La04G01663	yellow
La17G00902	blue
La19G00753	blue
La08G02063	black
La03G01590	yellow
La22G03001	yellow
La22G00633	turquoise
La15G00091	blue
La25G00309	turquoise
La20G02555	yellow
La00G00667	green
La04G01940	brown
La08G01476	turquoise
La05G00699	turquoise
La15G00174	brown
La03G02193	blue
La10G01215	blue
La08G01922	blue
La22G02550	yellow
La22G01560	blue
La13G01111	magenta
La18G01437	turquoise
La01G02737	brown
La07G00015	blue
La13G00626	blue
La00G05171	brown
La15G00695	turquoise
La00G01219	black
La02G02168	brown
La18G01275	green
La10G01164	turquoise
La03G02139	yellow
La09G02113	red
La16G00341	turquoise
La21G01102	green
La05G01519	turquoise
La01G02076	yellow
La04G01549	blue
La09G03045	purple
La13G01357	blue
La07G01386	brown
La21G01468	red
La24G00235	blue
La23G00548	yellow
La08G00002	blue
La12G01466	red
La01G02322	turquoise
La07G00974	blue
La14G01545	blue
La09G01084	pink
La10G01488	yellow
La22G00861	yellow
La06G00108	magenta
La23G00287	brown
La22G02716	turquoise
La26G01084	yellow
La21G01324	blue
La00G03727	black
La07G01337	yellow
La08G01690	purple
La19G01473	black
La06G00975	brown
La08G00774	yellow
La27G00284	black
La00G01871	turquoise
La09G01643	turquoise
La20G00646	turquoise
La20G02025	blue
La22G00324	brown
La06G01420	brown
La07G00956	turquoise
La07G02268	salmon
La18G01753	turquoise
La18G00915	brown
La00G03873	green
La09G01297	black
La04G02090	blue
La00G02365	brown
La19G00289	turquoise
La22G00923	blue
La04G00805	blue
La03G00543	brown
La24G01339	turquoise
La21G01029	turquoise
La01G01747	turquoise
La00G00474	blue
La22G01328	turquoise
La22G01500	blue
La05G01063	turquoise
La24G00148	blue
La20G00531	turquoise
La08G00013	green
La19G00955	green
La08G01550	brown
La07G00131	red
La06G00644	blue
La26G00716	brown
La03G01149	brown
La20G02280	turquoise
La18G00166	blue
La14G01742	black
La00G05624	yellow
La15G01224	yellow
La16G00456	green
La22G01063	pink
La22G02285	turquoise
La03G02619	brown
La05G01328	brown
La10G00484	blue
La07G01105	turquoise
La20G01379	salmon
La22G01380	purple
La23G00399	turquoise
La00G01037	magenta
La06G01076	blue
La09G00088	turquoise
La04G01398	grey
La19G00531	brown
La00G04991	blue
La23G02492	turquoise
La10G00083	yellow
La26G00020	brown
La09G01389	brown
La17G00649	pink
La06G00083	brown
La01G00323	blue
La24G00717	yellow
La11G01996	blue
La20G02335	turquoise
La00G04242	blue
La22G00296	red
La06G00613	greenyellow
La02G01721	yellow
La01G02090	brown
La11G01901	green
La23G01480	blue
La08G00443	black
La21G00604	brown
La21G01034	brown
La07G00818	brown
La15G01647	green
La21G01296	blue
La15G01293	green
La21G01201	turquoise
La10G01930	red
La19G01292	turquoise
La02G01805	blue
La24G01468	yellow
La02G00831	brown
La01G01438	blue
La22G01477	blue
La11G01545	brown
La23G00929	blue
La02G01993	blue
La19G01230	blue
La03G01968	turquoise
La13G02079	turquoise
La02G01939	red
La24G00642	turquoise
La25G00612	blue
La09G02393	yellow
La01G00394	turquoise
La14G00269	turquoise
La04G00429	turquoise
La01G03347	brown
La01G00993	turquoise
La24G01791	green
La24G00063	blue
La26G00211	pink
La09G02034	blue
La04G02488	turquoise
La18G01351	blue
La01G00099	green
La23G00424	brown
La17G00781	yellow
La24G00464	turquoise
La00G03529	blue
La16G01327	brown
La00G03630	turquoise
La10G01815	brown
La00G01327	green
La12G00036	turquoise
La07G00290	brown
La00G00743	red
La17G01492	magenta
La00G05553	magenta
La26G00392	turquoise
La14G01250	pink
La21G01393	blue
La10G01090	blue
La06G01090	yellow
La14G01072	turquoise
La12G01691	yellow
La23G02059	brown
La22G00994	blue
La24G01950	turquoise
La22G01038	yellow
La08G00897	blue
La09G00211	blue
La22G00393	pink
La04G01369	turquoise
La07G00771	blue
La00G00674	black
La25G00190	green
La00G02417	blue
La09G01658	blue
La04G01772	turquoise
La16G01187	red
La09G01897	yellow
La00G05023	turquoise
La14G00657	blue
La16G01271	magenta
La03G00409	pink
La01G01132	brown
La00G05119	turquoise
La26G00879	turquoise
La03G01175	brown
La10G01653	yellow
La24G01766	blue
La23G02630	green
La01G00865	brown
La07G02127	red
La16G01732	turquoise
La00G01136	blue
La04G03233	brown
La24G00835	green
La06G00684	blue
La07G00679	brown
La09G00879	yellow
La03G02124	turquoise
La02G01865	yellow
La00G03920	turquoise
La00G03059	turquoise
La07G00081	turquoise
La23G02692	black
La22G02654	yellow
La16G00407	red
La24G00012	brown
La00G04804	blue
La00G01046	turquoise
La16G01046	red
La04G03299	turquoise
La01G01787	yellow
La00G01951	brown
La00G03110	brown
La27G00101	blue
La23G02552	turquoise
La19G00249	blue
La12G01625	turquoise
La13G00947	blue
La26G01443	green
La20G00686	turquoise
La22G01442	turquoise
La23G00693	blue
La01G02281	turquoise
La17G00837	turquoise
La04G01638	turquoise
La23G00247	turquoise
La18G00292	brown
La26G00245	brown
La05G02138	red
La04G02524	turquoise
La07G01346	blue
La04G02018	turquoise
La02G01592	black
La04G02182	red
La26G01683	brown
La09G01443	brown
La23G02318	green
La14G00210	green
La15G00240	turquoise
La14G01894	blue
La00G04277	black
La09G01598	turquoise
La04G01412	purple
La01G02611	green
La19G01568	blue
La04G02854	blue
La11G00009	magenta
La05G00573	blue
La17G01315	blue
La26G00415	turquoise
La15G00857	blue
La09G01213	blue
La12G00247	brown
La22G01306	red
La08G00937	blue
La11G01520	black
La22G01537	yellow
La02G02165	brown
La02G01155	brown
La04G02907	red
La07G02158	brown
La18G00807	brown
La17G00776	turquoise
La19G00216	turquoise
La20G02409	blue
La10G00759	green
La11G01588	turquoise
La17G00200	turquoise
La15G01576	turquoise
La02G00204	blue
La05G01391	turquoise
La18G00954	brown
La20G02558	pink
La18G00459	blue
La11G00122	blue
La02G01208	brown
La26G00789	yellow
La04G03226	blue
La22G01179	blue
La18G01958	blue
La12G01765	brown
La04G02679	brown
La04G03265	blue
La02G01347	brown
La18G01362	blue
La24G00863	turquoise
La15G00312	turquoise
La04G03350	blue
La01G02218	blue
La27G00152	brown
La27G00569	blue
La07G02183	brown
La26G01170	green
La11G01836	blue
La01G00574	blue
La23G01869	grey
La15G00770	green
La19G00785	blue
La25G00906	turquoise
La14G00221	red
La01G01877	turquoise
La10G00165	blue
La23G01733	turquoise
La06G00214	green
La08G01253	pink
La07G01300	turquoise
La08G01848	brown
La03G02686	brown
La06G01890	green
La14G01872	green
La13G00870	black
La24G00921	pink
La12G00836	blue
La16G00169	brown
La07G01014	brown
La00G05146	turquoise
La12G01382	brown
La24G01234	blue
La26G01284	turquoise
La01G02041	blue
La14G01399	black
La02G00842	blue
La06G00337	yellow
La01G01264	black
La14G01847	blue
La00G02100	brown
La16G00022	turquoise
La00G01984	turquoise
La20G00075	blue
La06G00843	blue
La27G00483	black
La20G01320	salmon
La10G00258	brown
La00G03501	turquoise
La13G00608	brown
La19G01320	turquoise
La14G00377	brown
La01G02479	red
La08G00170	blue
La22G00070	grey
La09G02465	brown
La23G01810	blue
La26G01097	turquoise
La22G00252	turquoise
La02G01372	magenta
La06G01373	blue
La01G03530	brown
La09G00079	turquoise
La03G00335	yellow
La22G02356	turquoise
La22G01366	turquoise
La12G02059	turquoise
La16G00110	turquoise
La20G00671	turquoise
La13G01038	grey
La13G00499	purple
La02G00282	black
La06G01645	red
La22G02253	blue
La03G02117	blue
La05G00465	green
La03G01487	turquoise
La13G00296	turquoise
La15G00225	turquoise
La17G01456	turquoise
La03G00495	yellow
La12G01963	turquoise
La07G01083	black
La21G00263	greenyellow
La16G00109	black
La13G00144	turquoise
La11G00480	blue
La01G01516	black
La17G00147	turquoise
La22G02441	green
La00G02119	blue
La09G02252	blue
La01G01925	brown
La22G00465	blue
La10G00497	brown
La14G01094	blue
La09G02070	blue
La18G02175	blue
La04G02818	turquoise
La10G01254	blue
La00G03195	turquoise
La16G01489	turquoise
La11G00640	turquoise
La02G01268	red
La27G00389	brown
La23G01935	turquoise
La00G05417	blue
La18G01302	turquoise
La26G00288	turquoise
La18G00568	turquoise
La22G02079	green
La08G01572	green
La19G00384	blue
La06G01485	blue
La14G01548	blue
La12G00100	turquoise
La22G00426	turquoise
La01G01966	blue
La00G05186	turquoise
La03G02275	blue
La13G01500	brown
La07G02033	blue
La23G02222	black
La23G00250	brown
La14G01368	turquoise
La20G02761	green
La13G00950	turquoise
La05G00151	turquoise
La21G01605	blue
La20G02806	brown
La08G00792	yellow
La14G00382	turquoise
La11G01934	blue
La08G01641	turquoise
La20G00745	green
La00G02236	green
La21G01096	grey
La04G02254	turquoise
La08G00244	blue
La23G02341	blue
La10G00027	turquoise
La06G01818	blue
La23G01425	blue
La13G01969	blue
La21G00238	yellow
La26G01161	turquoise
La22G01546	blue
La04G00709	yellow
La22G01238	turquoise
La06G01771	yellow
La13G00791	red
La00G02399	turquoise
La14G01100	yellow
La08G01307	blue
La23G02456	turquoise
La20G01990	green
La04G01282	turquoise
La00G00430	blue
La16G00430	black
La00G05305	blue
La04G02373	brown
La13G01482	brown
La26G00011	green
La04G02974	turquoise
La18G00856	turquoise
La07G00746	blue
La18G01943	brown
La13G00324	turquoise
La05G01238	brown
La10G01679	yellow
La05G01111	turquoise
La09G02829	blue
La16G01194	yellow
La08G00161	blue
La20G02040	purple
La02G00321	blue
La07G00281	blue
La22G00852	magenta
La22G02820	turquoise
La24G00724	turquoise
La00G00948	green
La04G03143	blue
La01G00917	blue
La04G03099	brown
La22G02641	blue
La16G00948	blue
La25G00321	brown
La02G00864	turquoise
La26G01595	purple
La09G00307	blue
La10G00858	black
La06G00697	green
La17G00860	red
La23G02783	brown
La00G02624	turquoise
La16G01689	brown
La23G00305	black
La07G01133	blue
La18G00932	blue
La14G00009	red
La26G01884	green
La24G00391	yellow
La20G00344	yellow
La24G00537	blue
La07G01444	blue
La13G01835	tan
La01G00868	brown
La15G00130	black
La24G00203	grey
La11G01624	turquoise
La07G00448	turquoise
La02G01461	blue
La04G01723	turquoise
La21G01317	brown
La00G05365	yellow
La26G00045	blue
La10G01854	brown
La17G01381	yellow
La25G00882	brown
La14G00010	turquoise
La19G00878	turquoise
La14G01836	turquoise
La09G01862	blue
La14G00903	blue
La00G04077	yellow
La06G00346	red
La26G01862	turquoise
La23G02758	turquoise
La15G00701	turquoise
La04G00208	grey
La13G00408	blue
La24G01405	brown
La15G00192	black
La07G01855	turquoise
La00G04398	blue
La00G01944	blue
La21G00863	yellow
La13G01120	turquoise
La17G01501	blue
La00G05704	blue
La09G02626	blue
La01G02081	red
La20G00471	grey
La22G02853	turquoise
La03G00729	yellow
La08G00996	green
La14G00811	yellow
La11G00654	brown
La01G02828	greenyellow
La15G01662	turquoise
La11G01251	blue
La16G01668	brown
La10G01527	turquoise
La20G02281	brown
La23G01572	yellow
La13G01755	blue
La24G00570	blue
La12G00683	turquoise
La25G00673	blue
La23G00627	turquoise
La03G02833	yellow
La24G00758	turquoise
La03G01525	yellow
La03G02769	turquoise
La01G00446	blue
La04G02729	pink
La07G00701	pink
La04G01526	blue
La06G01734	brown
La14G01756	turquoise
La20G01663	red
La26G00021	brown
La13G01529	brown
La18G01993	blue
La14G01569	blue
La02G02361	turquoise
La00G04030	brown
La11G01971	turquoise
La21G01187	turquoise
La03G02601	yellow
La24G00315	black
La09G00733	turquoise
La17G01111	turquoise
La24G01754	blue
La22G00187	brown
La08G01691	blue
La13G02159	blue
La13G01169	turquoise
La04G03542	blue
La06G00017	brown
La17G00852	brown
La05G00271	turquoise
La06G01828	blue
La03G01165	brown
La08G00036	black
La00G01261	brown
La04G02006	turquoise
La06G01421	turquoise
La04G01125	turquoise
La12G01048	blue
La05G01674	red
La02G00345	red
La03G00611	red
La22G02935	turquoise
La17G00987	turquoise
La03G02268	blue
La12G00614	blue
La09G00810	turquoise
La23G00455	turquoise
La22G00327	black
La11G00211	blue
La27G00171	blue
La15G00090	turquoise
La18G00736	blue
La13G01376	blue
La16G00571	brown
La23G01079	turquoise
La18G01652	blue
La04G01713	magenta
La23G00284	turquoise
La04G03577	tan
La00G03724	brown
La20G00434	turquoise
La13G01110	brown
La26G00691	turquoise
La18G01865	yellow
La15G00142	red
La05G00327	turquoise
La14G00088	brown
La10G01335	turquoise
La17G01238	black
La00G01393	brown
La04G02280	yellow
La07G00977	blue
La03G00719	brown
La26G01036	blue
La26G01294	turquoise
La00G05170	turquoise
La22G01743	blue
La12G01392	turquoise
La01G00117	red
La03G01386	turquoise
La09G00095	turquoise
La23G01220	brown
La27G00333	turquoise
La00G00604	blue
La01G01230	turquoise
La17G01631	green
La18G01530	turquoise
La10G01495	yellow
La20G02090	brown
La18G00940	yellow
La22G02691	turquoise
La13G01920	blue
La13G02069	turquoise
La12G01432	brown
La14G00285	turquoise
La20G02032	yellow
La07G01149	purple
La14G00053	turquoise
La07G01093	yellow
La06G01107	purple
La02G02301	yellow
La09G00551	yellow
La04G01473	yellow
La12G01490	green
La25G00311	blue
La24G00985	green
La03G00254	red
La04G03471	blue
La20G02746	blue
La14G01643	purple
La03G00041	green
La13G00512	brown
La04G01074	blue
La15G01255	turquoise
La02G00385	yellow
La26G01326	blue
La00G02084	yellow
La22G01073	black
La08G01173	magenta
La00G01029	turquoise
La01G00849	brown
La19G01082	blue
La04G00117	green
La15G01360	turquoise
La01G01385	blue
La22G00086	brown
La26G01250	turquoise
La02G01849	blue
La26G01365	turquoise
La04G01067	blue
La09G02355	red
La19G00068	brown
La06G00712	blue
La23G02546	red
La01G00955	blue
La15G00104	yellow
La12G01959	turquoise
La00G05244	blue
La15G00054	turquoise
La22G02466	greenyellow
La10G01621	tan
La09G02871	blue
La21G01147	red
La11G00020	turquoise
La11G00959	blue
La23G02238	grey
La11G00454	yellow
La19G01463	brown
La01G00289	turquoise
La20G00114	pink
La25G00191	brown
La22G00997	blue
La24G01616	red
La00G03739	red
La08G01597	blue
La11G01510	turquoise
La01G00486	turquoise
La26G02037	brown
La16G01791	turquoise
La08G00764	brown
La19G01064	blue
La20G02322	yellow
La06G00926	blue
La24G01800	greenyellow
La07G00028	turquoise
La12G00510	turquoise
La26G00425	brown
La19G00265	blue
La00G02389	blue
La25G00473	green
La09G02147	blue
La03G02336	yellow
La23G00427	turquoise
La02G01275	blue
La01G01056	blue
La21G01260	brown
La00G00519	turquoise
La04G02335	green
La00G03921	brown
La04G03400	yellow
La10G00703	blue
La15G00881	turquoise
La13G01430	turquoise
La20G01463	green
La09G00466	yellow
La18G01114	yellow
La18G00928	brown
La09G02200	blue
La24G01678	blue
La14G01683	yellow
La11G00632	turquoise
La23G02739	red
La19G00008	turquoise
La20G01412	red
La23G01536	blue
La17G01185	turquoise
La22G02898	magenta
La26G00331	blue
La22G01758	grey
La04G01007	yellow
La23G01853	red
La06G00687	red
La04G00637	yellow
La08G01708	turquoise
La04G01157	blue
La19G01638	magenta
La10G01174	black
La18G02083	blue
La18G01265	brown
La00G00910	turquoise
La00G04353	turquoise
La07G02216	turquoise
La22G00219	red
La05G01758	turquoise
La07G01175	blue
La00G03812	brown
La07G00409	turquoise
La24G00859	brown
La04G01673	blue
La10G01091	turquoise
La15G01528	blue
La22G00416	turquoise
La09G00597	blue
La14G01134	black
La01G00753	blue
La24G01951	brown
La17G00405	red
La09G01764	blue
La26G01305	purple
La00G00677	brown
La10G01156	brown
La10G00636	blue
La17G00728	blue
La16G00012	red
La10G00541	blue
La23G02111	blue
La18G02108	green
La00G04274	turquoise
La00G02919	blue
La00G00012	yellow
La00G02774	blue
La04G00889	blue
La06G00839	blue
La02G00166	green
La20G01310	green
La12G00414	greenyellow
La02G01720	red
La06G00763	brown
La20G01403	turquoise
La02G00125	brown
La11G01129	red
La13G01873	brown
La08G00250	turquoise
La23G00730	brown
La24G00656	brown
La22G00776	turquoise
La00G04388	blue
La20G00634	turquoise
La21G01200	yellow
La01G01762	turquoise
La11G01414	turquoise
La02G00830	greenyellow
La10G00905	turquoise
La00G03546	pink
La11G00163	blue
La05G01783	blue
La09G01186	turquoise
La01G02695	turquoise
La06G00178	purple
La21G01754	blue
La16G01766	red
La15G01168	brown
La18G01924	black
La05G00776	green
La20G01176	turquoise
La24G01790	green
La00G01408	brown
La14G00482	red
La06G00927	blue
La23G02085	green
La03G00516	brown
La12G00499	blue
La04G02941	turquoise
La09G01800	black
La20G02077	blue
La15G00438	red
La22G00996	blue
La11G01034	blue
La23G00465	blue
La01G01107	turquoise
La18G00593	blue
La18G01949	black
La24G00708	yellow
La13G00272	purple
La04G00926	blue
La08G00535	brown
La04G02505	black
La03G00966	turquoise
La03G01470	turquoise
La10G01292	green
La18G00841	yellow
La19G00540	brown
La04G02379	turquoise
La08G01945	turquoise
La24G00466	green
La09G02742	blue
La01G03175	blue
La01G01057	red
La03G02337	yellow
La17G00521	turquoise
La13G01513	black
La20G02603	turquoise
La23G02079	blue
La15G01805	turquoise
La01G00239	turquoise
La08G00678	turquoise
La03G00842	turquoise
La11G00717	pink
La08G00790	red
La20G02438	red
La08G00860	brown
La21G00095	blue
La20G01815	salmon
La21G01087	turquoise
La26G01327	greenyellow
La04G02074	blue
La22G02121	yellow
La26G00911	brown
La18G00653	red
La24G01704	purple
La04G00224	brown
La03G00264	turquoise
La23G02374	green
La15G00603	red
La14G00500	brown
La12G01148	turquoise
La21G01742	yellow
La04G02702	green
La11G00038	brown
La03G01372	turquoise
La05G00087	blue
La03G02283	red
La21G00691	turquoise
La11G01994	blue
La22G01810	black
La00G02433	turquoise
La04G01066	red
La12G00393	turquoise
La12G01038	turquoise
La09G02545	brown
La00G04701	blue
La03G02978	turquoise
La13G01069	blue
La00G03415	turquoise
La00G02034	black
La24G01326	brown
La05G01799	blue
La05G01869	brown
La24G01137	turquoise
La21G01511	magenta
La22G02381	yellow
La24G00768	turquoise
La20G00043	blue
La13G01895	blue
La27G00689	turquoise
La10G00875	turquoise
La18G00032	blue
La14G01766	black
La20G02663	yellow
La20G01653	turquoise
La22G00511	turquoise
La08G00327	turquoise
La20G00133	red
La04G00178	brown
La24G00406	turquoise
La04G01729	blue
La24G00209	turquoise
La16G00879	brown
La03G02759	pink
La03G01899	green
La02G00167	black
La04G02784	blue
La15G00132	blue
La18G00090	brown
La27G00538	turquoise
La01G03423	purple
La20G01177	blue
La19G00199	turquoise
La07G01577	green
La26G01046	brown
La04G03334	green
La23G01185	turquoise
La07G00874	magenta
La07G01660	red
La00G00594	turquoise
La13G01903	blue
La16G01658	purple
La24G00173	yellow
La08G01561	grey
La17G01820	turquoise
La03G02214	brown
La16G01443	blue
La07G01878	green
La17G00196	turquoise
La03G02722	purple
La06G00686	brown
La04G01752	blue
La18G01613	blue
La00G00654	tan
La15G00663	pink
La04G03093	blue
La01G01527	yellow
La20G02787	turquoise
La17G00051	pink
[truncated: 8,002 more rows]

## Sheet:  Table S5
Table S5 Primer sequences used for qPCR analysis of LaSMXL genes.
Primer name	F		R	Purpose
La06G01462-1F	CGTCAAAGCCATTAGTCGCG	La06G01462-1R	TCATGTCGAGCCGGATCATG	qRT-PCR
La06G01462-2F	TCCCAGCAACATTCGGACTC	La06G01462-2R	TCTCCGATGAGACAGGGGTT
La07G02066-1F	GGCTGCGAATGTTCTCAACC	La07G02066-1R	ACGGATGCATGCTTGTCTCA
La07G02066-2F	GCTGCGAATGTTCTCAACCTC	La07G02066-2R	GAACGGATGCATGCTTGTCTC
La08G01704-1F	TTTCGGTATCTCGCTCGCTC	La08G01704-1R	TGTACACCATGTCGTTGCCA
La08G01704-2F	ACATGGTTGCGTTGAAGAAGC	La08G01704-2R	GTGTGTACACCATGTCGTTGC
La18G00856-1F	TTCATCTTCTCCGGCCCAAC	La18G00856-1R	TCATGTCGAGCCGGATCATG
La18G00856-2F	AGGGTGGTGGACGAAGGATA	La18G00856-2R	GTCACTGGTTCAGGAGACGG
La19G01537-1F	AGTCCGTCGTGTTCAATCCC	La19G01537-1R	ATTCTTGCAGACTGGTCCGG
La19G01537-2F	CGCCAGATGTTCCAGCCTAT	La19G01537-2R	CAGCACTGCTTTTGGTTCCC
La20G00724-1F	TCGACGAGATTGAGAAGGCG	La20G00724-1R	TGTTTCAGCTCCTCCGTCAC
La20G00724-2F	GTGACGGAGGAGCTGAAACA	La20G00724-2R	GGCGATTTCCTTCACCTCGA
La24G00165-1F	TATTTCGGTCTCTCGCTCGC	La24G00165-1R	TGTACACCATGTCGTTGCCA
La24G00165-2F	GCAGGACGATAATCAGAGCGA	La24G00165-2R	TTAAGCACACGGTTGGCATTG
La00G01674-1F	ACTGACGGACTCAAGCATGG	La00G01674-1R	GTTCATCAAGGCCCACCAGA
La00G01674-2F	ATTGATGAGGTCCACACGCTT	La00G01674-2R	TCCGTGCCAATGCTTTATCCT
La00G03105-1F	CGCCAGATGTTCCAGCCTAT	La00G03105-1R	CAGCACTGCTTTTGGTTCCC
La00G03105-2F	TCTCGGTTACATCAGTGCCAC	La00G03105-2R	TCCATTCTTGCAGACTGGTCC
LaACTIN-F	TGTGGATTGCCAAGGCAGAGT	LaACTIN-R	AATGAGCAGGCAGCAACAGCA
